# Supplementary material for: Wild-type and SAMP8 mice show age-dependent changes in distinct stem cell compartments of the interfollicular epidermis
Source: PLoS One. 2019 May 15;14(5):e0215908. doi: 10.1371/journal.pone.0215908 (PMC6519801; doi:10.1371/journal.pone.0215908)
Supplement: S1 Data — (XLSX) [file pone.0215908.s004.xlsx]

## Sheet: Fig 1
	Fig 1C, Scale IFE thickness (μm)
	WT 2 months	WT 2 years
	71.39	43.95
	56.47	51.83
	67.31	47.74
	WT 2 months	WT 2 years
N	3	3
Mean	65.06	47.84
Std. Error of Mean	4.451	2.274
	Unpaired t test
	P value	0.0262
	Significantly different (P < 0.05)?	Yes
	P value summary	*
	Fig 1C, Interscale IFE thickness (μm)
	WT 2 months	WT 2 years
	68.9945	45.375
	53.0268	47.111
	43.2408	39.1725
	WT 2 months	WT 2 years
N	3	3
Mean	55.09	43.89
Std. Error of Mean	7.505	2.41
	Unpaired t test
	P value	0.2284
	Significantly different (P < 0.05)?	No
	P value summary	ns
	Fig 1D, Epidermal units with micro-undulations (%)
	WT 2 months	WT 2 years
	3.33	26.66
	3.33	23.33
	6.66	33.33
	WT 2 months	WT 2 years
N	3	3
Mean	4.44	27.77
Std. Error of Mean	1.11	2.94
	Unpaired t test
	P value	0.0018
	Significantly different (P < 0.05)?	Yes
	P value summary	**
	Fig 1F, K14 signal intensity
	WT 2 months	WT 2 years
	99.06	82.3
	83.29	97.01
	86.07	62.01
	WT 2 months	WT 2 years
N	3	3
Mean	89.47	80.44
Std. Error of Mean	4.86	10.15
	Unpaired t test
	P value	0.467
	Significantly different (P < 0.05)?	No
	P value summary	ns
	Fig 1G, PDGFRα signal intensity
	WT 2 months	WT 2 years
	123.47	50.49
	112.45	59.93
	128.49	65.76
	WT 2 months	WT 2 years
N	3	3
Mean	121.5	58.73
Std. Error of Mean	4.737	4.449
	Unpaired t test
	P value	0.0006
	Significantly different (P < 0.05)?	Yes
	P value summary	***
	Fig 1I, α6 integrin signal intensity
	WT 2 months	WT 2 years
	118.1	92.09
	99.94	83.13
	75.73	78.57
	WT 2 months	WT 2 years
N	3	3
Mean	97.92	84.6
Std. Error of Mean	12.27	3.971
	Unpaired t test
	P value	0.3599
	Significantly different (P < 0.05)?	No
	P value summary	ns

## Sheet: Fig 2
	Fig 2B, Scale IFE thickness (μm)
	SAMR1 6 months	SAMP1 6 months	SAMP8 6 months
	49.98	68.09	54.4
	62.38	59.83	62.63
	51.48	62.96	59.53
	SAMR1 6 months	SAMP1 6 months	SAMP8 6 months
N	3	3	3
Mean	54.61	63.63	58.85
Std. Error of Mean	3.907	2.408	2.4
	One-way ANOVA	SAMR1 vs. SAMP1	SAMR1 vs. SAMP8
	P value	0.1306	0.5369
	Significantly different (P < 0.05)?	No	No
	P value summary	ns	ns
	Fig 2C, Interscale IFE thickness (μm)
	SAMR1 6 months	SAMP1 6 months	SAMP8 6 months
	49.9	40.66	39.71
	45.01	40.57	45.06
	50.05	48.45	53.21
	SAMR1 6 months	SAMP1 6 months	SAMP8 6 months
N	3	3	3
Mean	48.32	43.23	45.99
Std. Error of Mean	1.656	2.612	3.925
	One-way ANOVA	SAMR1 vs. SAMP1	SAMR1 vs. SAMP8
	P value	0.4063	0.7994
	Significantly different (P < 0.05)?	No	No
	P value summary	ns	ns
	Fig 2D, Epidermal units with micro-undulations (%)
	SAMR1 6 months	SAMP1 6 months	SAMP8 6 months
	3.33	10	6.66
	6.66	3.33	3.33
	3.33	3.33	10
	SAMR1 6 months	SAMP1 6 months	SAMP8 6 months
N	3	3	3
Mean	4.44	5.553	6.663
Std. Error of Mean	1.11	2.223	1.925
	One-way ANOVA	SAMR1 vs. SAMP1	SAMR1 vs. SAMP8
	P value	0.8755	0.6179
	Significantly different (P < 0.05)?	No	No
	P value summary	ns	ns
	Fig 2F, Scale IFE thickness (μm)
	SAMR1 1 year	SAMP1 1 year	SAMP8 1 year
	52.49	67.95	35.06
	62.26	68.39	40.58
	70.02	78.51	34.99
	SAMR1 1 year	SAMP1 1 year	SAMP8 1 year
N	3	3	3
Mean	61.59	71.62	36.88
Std. Error of Mean	5.072	3.449	1.852
	One-way ANOVA	SAMR1 vs. SAMP1	SAMR1 vs. SAMP8
	P value	0.1736	0.0058
	Significantly different (P < 0.05)?	No	Yes
	P value summary	ns	**
	Fig 2G, Interscale IFE thickness (μm)
	SAMR1 1 year	SAMP1 1 year	SAMP8 1 year
	39.58	40.92	38.43
	43.85	39.56	48.32
	47.43	41.61	41.47
	SAMR1 1 year	SAMP1 1 year	SAMP8 1 year
N	3	3	3
Mean	43.62	40.7	42.74
Std. Error of Mean	2.269	0.6022	2.925
	One-way ANOVA	SAMR1 vs. SAMP1	SAMR1 vs. SAMP8
	P value	0.5648	0.9421
	Significantly different (P < 0.05)?	No	No
	P value summary	ns	ns
	Fig 2H, Epidermal units with micro-undulations (%)
	SAMR1 1 year	SAMP1 1 year	SAMP8 1 year
	8	9	17
	6	8	14
	8	5	11
	SAMR1 1 year	SAMP1 1 year	SAMP8 1 year
N	3	3	3
Mean	7.333	7.333	14
Std. Error of Mean	0.6667	1.202	1.732
	One-way ANOVA	SAMR1 vs. SAMP1	SAMR1 vs. SAMP8
	P value	>0.9999	0.018
	Significantly different (P < 0.05)?	No	Yes
	P value summary	ns	*

## Sheet: Fig 3
	Fig 3C, caspase3+ basal cells/interscale IFE
	WT young	WT old
	0	0.12
	0.14	0.1
	0.06	0.14
	0.1	0.24
	WT young	WT old
N	4	4
Mean	0.075	0.15
Std. Error of Mean	0.02986	0.03109
	Mann-Whitney Test
	P value	0.2286
	P value summary	ns
	Significantly different (P < 0.05)?	No
	Fig 3C, caspase3+ basal cells/scale IFE
	WT young	WT old
	0.18	0.06
	0	0.08
	0.06	0.1
	0.02	0
	WT young	WT old
N	4	4
Mean	0.065	0.06
Std. Error of Mean	0.04031	0.0216
	Mann-Whitney Test
	P value	0.85
	P value summary	ns
	Significantly different (P < 0.05)?	No
	Fig 3D, β4 integrin signal intensity (μm)
	WT young	WT old
	80.56	72.19
	75.83	89.52
	98.44	105.69
	61.36	53.75
	WT young	WT old
N	4	4
Mean	79.05	80.29
Std. Error of Mean	7.646	11.18
	Unpaired t test
	P value	0.93
	P value summary	ns
	Significantly different (P < 0.05)?	No
	Fig 3F, α6 integrin signal
	WT young	WT old
	62.6	26.7
	45.8	47.7
	27.9	44.6
	WT young	WT old
N	3	3
Mean	45.43	39.67
Std. Error of Mean	10.02	6.545
	Unpaired t test
	P value	0.6551
	Significantly different (P < 0.05)?	No
	P value summary	ns
	Fig 3G, Sca1 signal
	WT young	WT old
	62.7	26.9
	45.7	47.8
	27.7	44.6
	WT young	WT old
N	3	3
Mean	45.37	39.77
Std. Error of Mean	10.11	6.499
	Unpaired t test
	P value	0.6654
	Significantly different (P < 0.05)?	No
	P value summary	ns
	Fig 3H, Annexin V+ cells/ basal cells (%)
	WT young	WT old
	0.4	0.17
	0.15	0.46
	0.17	0.2
	WT young	WT old
N	3	3
Mean	0.24	0.2767
Std. Error of Mean	0.08021	0.09207
	Unpaired t test
	P value	0.7789
	Significantly different (P < 0.05)?	No
	P value summary	ns
	Fig 3I, caspase3+ basal cells/interscale IFE
	SAMR1 1 year	SAMP1 1 year	SAMP8 1 year
	0.08	0.04	0.02
	0.04	0.06	0.1
	0.04	0.06	0.04
	SAMR1 1 year	SAMP1 1 year	SAMP8 1 year
N	3	3	3
Mean	0.05333	0.05333	0.05333
Std. Error of Mean	0.01333	0.006667	0.02404
	Kruskal Wallis test	SAMR1 vs. SAMP1	SAMR1 vs. SAMP8
	P value	>0.9999	>0.9999
	Significantly different (P < 0.05)?	No	No
	P value summary	ns	ns
	Fig 3I, caspase3+ basal cells/scale IFE
	SAMR1 1 year	SAMP1 1 year	SAMP8 1 year
	0.02	0.04	0.06
	0.04	0	0
	0	0.02	0.02
	SAMR1 1 year	SAMP1 1 year	SAMP8 1 year
N	3	3	3
Mean	0.02	0.02	0.02667
Std. Error of Mean	0.01155	0.01155	0.01764
	Kruskal Wallis test	SAMR1 vs. SAMP1	SAMR1 vs. SAMP8
	P value	>0.9999	>0.9999
	Significantly different (P < 0.05)?	No	No
	P value summary	ns	ns
	Fig 3J, β4 Integrin signal
	SAMR1 1 year	SAMP1 1 year	SAMP8 1 year
	74.34	46.14	120.82
	109.52	76.46	65.62
	85.14	92.32	86.83
	SAMR1 1 year	SAMP1 1 year	SAMP8 1 year
N	3	3	3
Mean	89.67	71.64	91.09
Std. Error of Mean	10.4	13.55	16.08
	One-way ANOVA	SAMR1 vs. SAMP1	SAMR1 vs. SAMP8
	P value	0.5727	0.996
	Significantly different (P < 0.05)?	No	No
	P value summary	ns	ns

## Sheet: Fig 4
	Fig 4C, BrdU+ cells/scale IFE structure
	WT 2 months	WT 2 years
	679.6	279.2
	471.7	136.4
	568.8	213.7
	WT 2 months	WT 2 years
N	3	3
Mean	573.4	209.8
Std. Error of Mean	60.06	41.27
	Unpaired t test
	P value	0.0075
	Significantly different (P < 0.05)?	Yes
	P value summary	**
	Fig 4D, BrdU+ cells/interscale IFE structure
	WT 2 months	WT 2 years
	260.9	174.3
	199.3	158
	160.4	162.2
	WT 2 months	WT 2 years
N	3	3
Mean	206.9	164.8
Std. Error of Mean	29.26	4.88
	Unpaired t test
	P value	0.2294
	Significantly different (P < 0.05)?	No
	P value summary	ns
	Fig 4F, BrdU cells/basal cells in scale IFE
	WT 2 months	WT 2 years
	43	14.6
	49	17.6
	34	16.3
	WT 2 months	WT 2 years
N	3	3
Mean	42	16.17
Std. Error of Mean	4.359	0.8686
	Unpaired t test
	P value	0.0044
	Significantly different (P < 0.05)?	Yes
	P value summary	**
	Fig 4G, BrdU cells/basal cells in interscale IFE
	WT 2 months	WT 2 years
	35	17
	25	32
	37	28
	WT 2 months	WT 2 years
N	3	3
Mean	32.33	25.67
Std. Error of Mean	3.712	4.485
	Unpaired t test
	P value	0.316
	Significantly different (P < 0.05)?	No
	P value summary	ns

## Sheet: Fig 5
	Fig 5C, BrdU+ cells/scale IFE structure
	SAMR1 6 months	SAMP1 6 months	SAMP8 6 months
	240	77	112
	339	91	105
	300	331	490
	SAMR1 6 months	SAMP1 6 months	SAMP8 6 months
N	3	3	3
Mean	293	166.3	235.7
Std. Error of Mean	28.79	82.43	127.2
	One-way ANOVA	SAMR1 vs. SAMP1	SAMR1 vs. SAMP8
	P value	0.5351	0.8643
	Significantly different (P < 0.05)?	No	No
	P value summary	ns	ns
	Fig 5D, BrdU+ cells/interscale IFE structure
	SAMR1 6 months	SAMP1 6 months	SAMP8 6 months
	117	165	22
	134	62	20
	168	142	164
	SAMR1 6 months	SAMP1 6 months	SAMP8 6 months
N	3	3	3
Mean	139.7	123	68.67
Std. Error of Mean	14.99	31.21	47.67
	One-way ANOVA	SAMR1 vs. SAMP1	SAMR1 vs. SAMP8
	P value	0.9176	0.3075
	Significantly different (P < 0.05)?	No	No
	P value summary	ns	ns
	Fig 5E, BrdU+ cells/scale IFE structure
	SAMR1 1 year	SAMP1 1 year	SAMP8 1 year
	376.3	253.5	104.5
	418.7	158	222.2
	486.1	372.4	202.7
	SAMR1 1 year	SAMP1 1 year	SAMP8 1 year
N	3	3	3
Mean	427	261.3	176.5
Std. Error of Mean	31.97	62.01	36.42
	One-way ANOVA	SAMR1 vs. SAMP1	SAMR1 vs. SAMP8
	P value	0.0722	0.0142
	Significantly different (P < 0.05)?	No	Yes
	P value summary	ns	*
	Fig 5F, BrdU+ cells/interscale IFE structure
	SAMR1 1 year	SAMP1 1 year	SAMP8 1 year
	155	132.3	82.7
	90.9	125.4	112.6
	104.4	125.8	80.37
	SAMR1 1 year	SAMP1 1 year	SAMP8 1 year
N	3	3	3
Mean	116.8	127.8	91.89
Std. Error of Mean	19.51	2.236	10.38
	One-way ANOVA	SAMR1 vs. SAMP1	SAMR1 vs. SAMP8
	P value	0.7756	0.35
	Significantly different (P < 0.05)?	No	No
	P value summary	ns	ns
	Fig 5H, BrdU cells/basal cells in scale IFE
	SAMR1 1 year	SAMP1 1 year	SAMP8 1 year
	24	28.66	10
	29.66	33.33	15.66
	26.66	30.33	20
	SAMR1 1 year	SAMP1 1 year	SAMP8 1 year
N	3	3	3
Mean	26.77	30.77	15.22
Std. Error of Mean	1.635	1.366	2.895
	One-way ANOVA	SAMR1 vs. SAMP1	SAMR1 vs. SAMP8
	P value	0.3539	0.0136
	Significantly different (P < 0.05)?	No	Yes
	P value summary	ns	*
	Fig 5I, BrdU cells/basal cells in interscale IFE
	SAMR1 1 year	SAMP1 1 year	SAMP8 1 year
	32	27	30
	32	40	32
	30	22	43
	SAMR1 1 year	SAMP1 1 year	SAMP8 1 year
N	3	3	3
Mean	31.33	29.67	35
Std. Error of Mean	0.6667	5.364	4.041
	One-way ANOVA	SAMR1 vs. SAMP1	SAMR1 vs. SAMP8
	P value	0.3116	0.2609
	Significantly different (P < 0.05)?	No	No
	P value summary	ns	ns

## Sheet: Fig 6
	Fig 6C, K10 signal
	WT 2 months	WT 2 years
	150	59.01
	173.41	26.64
	153.73	68.46
	146.64	80.61
	WT 2 months	WT 2 years
N	4	4
Mean	155.9	58.68
Std. Error of Mean	5.999	11.56
	Unpaired t test
	P value	0.0003
	Significantly different (P < 0.05)?	Yes
	P value summary	***
	Fig 6D, K31 signal
	WT 2 months	WT 2 years
	76.16	143.4
	128.29	141.14
	123.603	116.68
	123.57	107.67
	WT 2 months	WT 2 years
N	4	4
Mean	112.9	127.2
Std. Error of Mean	12.3	8.892
	Unpaired t test
	P value	0.3819
	Significantly different (P < 0.05)?	No
	P value summary	ns
	Fig 6F, K10 signal
	WT 2 months	WT 2 years
	108.19	41.28
	99.3	50.06
	96.82	82.93
	WT 2 months	WT 2 years
N	3	3
Mean	101.4	58.09
Std. Error of Mean	3.452	12.68
	Unpaired t test
	P value	0.0299
	Significantly different (P < 0.05)?	Yes
	P value summary	*
	Fig 6G, K31 signal
	WT 2 months	WT 2 years
	86.39	80.54
	82.9	87.01
	88.87	106.753
	WT 2 months	WT 2 years
N	3	3
Mean	86.05	91.43
Std. Error of Mean	1.732	7.884
	Unpaired t test
	P value	0.5415
	Significantly different (P < 0.05)?	No
	P value summary	ns

## Sheet: Fig7
	Fig 7B, K10 signal
	SAMR1 6 months	SAMP1 6 months	SAMP8 6 months
	54.8	57.78	61.74
	170.69	168.47	154.33
	107.11	155.85	128.83
	SAMR1 6 months	SAMP1 6 months	SAMP8 6 months
N	3	3	3
Mean	110.9	127.4	115
Std. Error of Mean	33.51	34.98	27.61
	One-way ANOVA	SAMR1 vs. SAMP1	SAMR1 vs. SAMP8
	P value	0.9104	0.9941
	Significantly different (P < 0.05)?	No	No
	P value summary	ns	ns
	Fig 7C, K31 signal
	SAMR1 6 months	SAMP1 6 months	SAMP8 6 months
	135.25	100.24	127.28
	136.85	153.33	147.71
	120.33	157.48	130.27
	SAMR1 6 months	SAMP1 6 months	SAMP8 6 months
N	3	3	3
Mean	130.8	137	135.1
Std. Error of Mean	5.26	18.43	6.37
	One-way ANOVA	SAMR1 vs. SAMP1	SAMR1 vs. SAMP8
	P value	0.9039	0.9525
	Significantly different (P < 0.05)?	No	No
	P value summary	ns	ns
	Fig 7E, K10 signal
	SAMR1 1 year	SAMP1 1 year	SAMP8 1 year
	135.28	173.41	59.8
	153.86	175.56	78.75
	127.3	95.04	68.96
	SAMR1 1 year	SAMP1 1 year	SAMP8 1 year
N	3	3	3
Mean	138.8	148	69.17
Std. Error of Mean	7.868	26.49	5.471
	One-way ANOVA	SAMR1 vs. SAMP1	SAMR1 vs. SAMP8
	P value	0.8928	0.0405
	Significantly different (P < 0.05)?	No	Yes
	P value summary	ns	*
	Fig 7F, K31 signal
	SAMR1 1 year	SAMP1 1 year	SAMP8 1 year
	144.79	119.63	159.52
	137.56	146.21	144.29
	115.16	108.17	128.85
	SAMR1 1 year	SAMP1 1 year	SAMP8 1 year
N	3	3	3
Mean	132.5	124.7	144.2
Std. Error of Mean	8.919	11.27	8.854
	One-way ANOVA	SAMR1 vs. SAMP1	SAMR1 vs. SAMP8
	P value	0.8005	0.6277
	Significantly different (P < 0.05)?	No	No
	P value summary	ns	ns
	Fig 7H, K10 signal
	SAMR1 1 year	SAMP1 1 year	SAMP8 1 year
	92.9312	125.774	49.7582
	102.343	100.422	47.5108
	122.11	104.606	23.9662
	SAMR1 1 year	SAMP1 1 year	SAMP8 1 year
N	3	3	3
Mean	105.8	110.3	40.41
Std. Error of Mean	8.598	7.847	8.248
	One-way ANOVA	SAMR1 vs. SAMP1	SAMR1 vs. SAMP8
	P value	0.9003	0.0025
	Significantly different (P < 0.05)?	No	Yes
	P value summary	ns	**
	Fig 7I, K31 signal
	SAMR1 1 year	SAMP1 1 year	SAMP8 1 year
	54	87	45
	74.5142	88.6325	80.3603
	93.8275	60.3537	81.1738
	SAMR1 1 year	SAMP1 1 year	SAMP8 1 year
N	3	3	3
Mean	74.11	78.66	68.84
Std. Error of Mean	11.5	9.166	11.92
	One-way ANOVA	SAMR1 vs. SAMP1	SAMR1 vs. SAMP8
	P value	0.9395	0.9201
	Significantly different (P < 0.05)?	No	No
	P value summary	ns	ns

## Sheet: Fig S1
	S1 Fig, α6 integrin signal
	SAMR1 1 year	SAMP1 1 year	SAMP8 1 year
	66.08	60.45	51.55
	61.96	59.65	46.1
	64.61	51.3	75.35
	SAMR1 1 year	SAMP1 1 year	SAMP8 1 year
N	3	3	3
Mean	64.22	57.13	57.67
Std. Error of Mean	1.205	2.926	8.981
	One-way ANOVA	SAMR1 vs. SAMP1	SAMR1 vs. SAMP8
	P value	0.5907	0.6324
	Significantly different (P < 0.05)?	No	No
	P value summary	ns	ns
